# Supplementary material for: The Role of Telocytes and Telocyte-Derived Exosomes in the Development of Thoracic Aortic Aneurysm
Source: Int J Mol Sci. 2022 Apr 25;23(9):4730. doi: 10.3390/ijms23094730 (PMC9099883; doi:10.3390/ijms23094730)
Supplement: Supplementary file 1 [file ijms-23-04730-s001.zip]

Archive with 1 entries (1 files):
- ijms-1689483-supplementary.pdf
